# Supplementary material for: Sperm DNA fragmentation index does not correlate with blastocyst aneuploidy or morphological grading
Source: PLoS One. 2017 Jun 7;12(6):e0179002. doi: 10.1371/journal.pone.0179002 (PMC5462460; doi:10.1371/journal.pone.0179002)
Supplement: S1 File — (XLSX) [file pone.0179002.s001.xlsx]

## Sheet: DFI>30%
	Male						Female				Ovarian response				Preimplantation embryo development					Blastocysr quality				Embryo transfer and pregnancy rates
Couple number	Age	DFI	Volume	Count	Motility	Morphology (TZI)	Age - patient	AMH	AFC	OPU # per patient	Total gonadotropins dose	E2 on trigger day	Number retrieved eggs	Number of MII	2PN	Fertilization rate	Day 3 #	Blastocyst #	Blastocyst #/day3	Good quality	Fair quality	Poor quality	Euploidy% per cycle	# of transferred embryo	Clinical Pregnancy	Ongoing pregnancy	Pregnancy loss per biochemical pregnancy
1	32	56.6	2.9	15	27	1.24	27	20.3	13	1	3750	5170	9	6	2	0.333333	2	1	0.5		1		1	1	1	1	0
2	50	44.1	0.7	54	21	1.55	37	60	34	1	2925	28331	26	15	10	0.666667	10	8	0.8	1	4	2	0.625	2	1	1	0
3	41	38.7	1.5	12	40	1.8	34	132.5	>40	1	2325	31053	26	19	15	0.789474	15	2	0.133333				0.5	1	0	0	0
										2	3600	36293	57	26	20	0.769231	19	7	0.368421	1	3	2	0.571429	2	0	0	0
4	42	30.1	2	10.1	20	1.77	36	27.9	13	1	3075	5636	21	17	8	0.470588	8	3	0.375				0.333333	1	0	0	0
									22	2	6100	5415	16	15	10	0.666667	10	1	0.1				1	1	0	0	0
5	36	33.9	3	42	31	1.43	36	32.3	22	1	2550	25014	20	14	10	0.714286	10	5	0.5	1	3	1	1	2	1	1	0
6	51	38.1	1.5	1.5	33	1.5	32	13.6	16	1	4200	24129	24	18	12	0.666667	9	3	0.333333				0.333333	2	0	0	1
										2								2		1	1		0%
									28	3	4050	8800	22	15	13	0.866667	13	8	0.615385				0.5
7	62	80.4	1.7	35	10	1.51	35	27.8	20	1	10875	12191	13	9	6	0.666667	6	4	0.666667				0.75	2	1	1	0
8	36	32.9	2	40	50	1.57	32	19.3	17	1	10050	24297	13	7	6	0.857143	6	3	0.5		2	1	0.666667	2	0	0	0
9	42	36.4	1.5	32	38	not tested	42	14.8	20	1	4800	11560	16	13	9	0.692308	7	2	0.285714		1	1	0
									19	2	4650	13327	11	9	8	0.888889	8	3	0.375		1		0.333333	1	1	1	0
10	50	30.3	1.8	73	48	1.33	41	18.3	26	1	4275	9431	14	11	5	0.454545	5	1	0.2				0
							39	2.5		2	2100	11827	9	6	1	0.166667	1	1	1	1			0
11	47	44.6	5.5	5	25	1.81	35			1	3375	10183	10	6	5	0.833333	5	3	0.6		1		0
12	40	37	3.5	0.3	33	not tested	34	58.6	32	1	2850	23594	24	17	15	0.882353	13	8	0.615385	2	6		0.714286	2	0	0	0
13	53	38.6	2.5	115	40	1.52	43	3.3	15	1	9300	5070	12	11	8	0.727273	7	4	0.571429	1	2	1	0.25	1	1	1	0
14	54	36.5	3	100	50	1.17	45	7.2	17	1	5400	7939	8	7	5	0.714286	1	1	1		1		0
15	58	40.9	4	75	33	1.38	37	70	>20	1	1800	12807	13	9	9	1	9	5	0.555556	1	1	1	0.4	1	1	1	0
16	46	30.1	1.63	1.5	40	28	42	8.6	10	1	5025	7427	17	14	12	0.857143	8	3	0.375		1		0.333333
									10	2	4400	4489	12	7	7	1	7	1	0.142857		1		1
17	42	67.7	5	150	20	1.48	38	2.6	12	1	4050	9717	8	7	4	0.571429	4	3	0.75		2	1	0.333333	1	1	1	0
18	46	65.1	no data	no data	no data	no data	38		12	1	3750	3763	9	5	5	1	5	2	0.4		1	1	1	1	1	1	0
										2	3450	7994	9	4	2	0.5	2	1	0.5		1		1
19	42	31.2	5.8	32	45	1.31	36	31.2	22	1	3000	15362	30	24	17	0.708333	15	7	0.466667				0.571429	1	1	0	1
20	47	63.5	2.5	10	20	1.78	40	11.2	25	1	4800	8078	10	8	7	0.875	6	3	0.5		2		0
								11.2	20	2	5700	8704	11	7	5	0.714286	5	3	0.6		2		0.333333	1	0	0	0
21	54	49.7	5.4	65	42	1.2	41		12	1	1575	3845	4	4	4	1	5	4	0.8		5		0.2	1	0	0	0
22	49	32.8	2	134	57	1.42	43	11.7	11	1	3225	5466	11	9	7	0.777778	7	2	0.285714		2		0
23	38	53.3	2.5	32	31	1.43	39	69.5	34	1	3075	26535	21	15	11	0.733333	10	1	0.1		1		1
24	33	35.2	4	1	40	1.7	35	21.3	20	1	5100	10292	14	12	8	0.666667	8	3	0.375		3		1	1	1	1	0
25	37	30.3	3.5	68	58	1.43	33	48	25	1	2875	11113	20	16	14	0.875	13	8	0.615385	3	5		0.875	1	1	1	0

## Sheet: 30%>DFI>15%
	Male						Female				Ovarian response				Preimplantation embryo development					Blastocysr quality				Embryo transfer and pregnancy rates
Couple number	Age	DFI	Volume	Count	Motility	Morphology (TZI)	Age - patient	AMH	AFC	OPU # per patient	Total gonadotropins dose	E2 on trigger day	Number retrieved eggs	Number of MII	2PN	Fertilization rate	Day 3 #	Blastocyst #	Blastocyst #/day3	Good quality	Fair quality	Poor quality	Euploidy% per cycle	# of transferred embryo	Clinical Pregnancy	Ongoing pregnancy	Pregnancy loss per clinical pregnancy
1	37	15.1	1.4	8	38	1.44	31	5.9	7	1	4990	10756	13	10	6	0.6	6	3	0.5		3		0.5	1	0	0	0
2	47	20.4					38	2.4	7	1	7800	1504	4	4	3	0.75	3	2	0.666667		1		0
										2								2			1		0
								2.4	5	3	12375	3888	5	2	2	1	2	2	1		1		0.5
3	36	17.3	5	54	56	1.23	35	12.4	17	1	1350	10520	15	9	4	0.444444	4	2	0.5		1		1	2	1	1	0
																								1	0	0	0
4	44	16.8	1.2	122	39	1.24	40	23.7	26	1	3600	20806	27	16	12	0.75	12	4	0.333333		1	1	0.25
								23.7	26	2	3600	20806	27	16	12	0.75	12	4	0.333333		4		0.5	2	0	0	0
5	49	18.1	9	16	63	1.35	41	18.2	12	1	1350	4461	6	5	3	0.6	3	3	1	1	1	1	0.666667	1	1	0	1
																								1	1	0	1
6	42	17	1.5	50	48	1.52	41	12.3	7	1	5475	9813	5	4	2	0.5	1	1	1		1		0
7	43	18.1	4	30	50	1.33	44	7.6	10	1	1200	3922	3	3	3	1	3	0	0		1	2	0
8	41	16.5	1.2	7	47	no data	38	17.5	31	1	3225	21134	11	8	5	0.625	5	3	0.6	2	1		0.333333	1	1	1	0
9	42	17.1	2.8	109	67	1.09		25	10	1	2700	9850	23	11	9	0.818182	8	5	0.625	1	3		0.2	2	1	1	0
								25	20	2	2400	7587	11	10	9	0.9	8	6	0.75	1	4		0.5	1	0	0	0
10	35	18.5	4.2	195	44	1.32	38	36.8	>40	1	10500	23568	43	24	17	0.708333	17	7	0.411765		4	3	0.333333	2	1	1	0
11	40	15.9	5	8	48	1.61	37	32.6	27	1	6900	13550	23	15	8	0.533333	8	2	0.25	1	1		1	1	1	1	0
12	45	15.3					35	20	22	1	2475	7570	12	8	7	0.875	6	5	0.833333		4		0.6
13	46	26.5	2	0.9	56		38	81.7	24	1	2475	27379	47	39	29	0.74359	29	7	0.241379		2	1	1	2	1	1	0
										2								4		1	2		0.333333
										3								1			1		100%
14	38	19.2	4.2	50	32	1.43	34	9.9	15	1	3630	11324	10	7	7	1	7	6	0.857143	1	4	1	0.5
15	46	22.4	51	114	2.5	1.57	44	74.2	29	1	2925	12221	1	1	1	1	1	1	1		1		0.75
16	42	26	4	48	38	1.57	38	17	24	1	3150	13016	14	12	5	0.416667	5	3	0.6		1	2	0.5	1	0	0	0
17	37	16.2	2.8	180	31	1.22	35	33	29	1	1875	11638	21	18	13	0.722222	13	7	0.538462		5	1	0.285714	1	1	1	0
18	42	27.7	1.5	10	40	1.52	41	30.2	28	1	1715	3686	14	4	4	1	4	1	0.25			1	0
19	36	21	1.5	42	40	1.36	31	16.3	22	1	2700	8872	13	9	7	0.777778	7	6	0.857143	1	2	3	0.5	2	1	1	0
20	45	20.2	3.4	135	53	1.18	39	16.5	24	1	5250	10514	11	10	7	0.7	7	6	0.857143	2	4		0.5
21	31	20.1	2.5	40	60	1.19	29	74.3	40	1	9591	22050	10	3	6	2	6	2	0.333333		1		0.333333	2	1	0	1
							30	74.3	43	2	3137	21602	16	14	8	0.571429	5	2	0.4		1		0.666667	2	0	0	0
22	40	29.7	5.5	10	33	1.42	37	23.4	13	1	2700	12971	22	16	14	0.875	14	3	0.214286		2		0.666667	1	1	1	0
23	38	27.6	2.9	124	62	1.29	38	14.8	9	1	4500	5791	8	4	3	0.75	3	1	0.333333			1	0
24	34	24	3	69	45	1.45	42			1								1			1		1	1	1	0	1
25	52	23.2	1.2	89	49	1.3	38			1								2			2		0
										2								2					1
								48.8	12	3	3250	21060	23	15	8	0.533333	5	4	0.8		3	1	0.5
26	32	23.6	1.3	30	50	1.47	29	34	22	1	2760	4199	7		3		3	1	0.333333		1		0
										2	7234		16	14	10	0.714286	10	2	0.2		1		1	1	0	0	0
27	36	26.4	2.5	68	29		41	16.8	19	1	4500	8640	12	9	7	0.777778	7	1	0.142857		1		0.5
28	61	27.9	2	107	62	1.19	39	8.3	21	1	4725	10656	22	16	10	0.625	10	6	0.6	1	3		0.333333
29	33	15.6	4.2	85	35	1.58	34	63.7	30	1	3900	24451	25	13	11	0.846154	11	9	0.818182		5	2	0.555556
30	33	17.8	2.5	22	55	1.23	31	28.2	44	1	2400	13580	15	7	2	0.285714	0	3			3		0.666667	1	0	0	0
31	36	25	3.1	84	45	1.45	38	45	25	1	4650	11295	23	12	12	1	11	7	0.636364		2	5	0.571429
32	31	27.3	6.5	0.9	33		31	4.3	7	1	5400	3243	8	8	4	0.5	4	4	1		4		0.75	1	1	1	0
33	41	17.9	4	46	50	1.27	39	7.4	17	1	3600	6944	14	8	8	1	8	3	0.375		3		0.666667	1	0	0	0
34	45	27.5	0.7	54	57	1.23	40	13.3	19	1	6300	9530	12	9	6	0.666667	5	1	0.2		1		1	1	0	0	0
35	40	15.7	3	53	52	1.32	36	35.1	23	1	3525	11066	17	14	10	0.714286	9	4	0.444444		3	1	0.25	1
36	30	19.1	2.8	29	34	1.33	25	36.3	35	1	1687	20137	23	18	13	0.722222	12	4	0.333333	1	3		0.5	1	1	1	0
37	46	28.5	6.5	13	54	1.49	37	9.4	18	1	2250	2361	6	2	1	0.5	1	1	1		3		0.25
38	41	18.4	5.5	160	40		44		52	1		18135	24	7	7	1	7	4	0.571429		4		0.5	1	1	1	0
39	41	22.6	2.2	16	56	1.3	37	22.3	34	1	3600	14698	26	15	10	0.666667	5	1	0.2		1		1	1	0	0	0
40	53	21.6	3	40	53	1.13	43	6.9	9	1	2100	8026	4	1	1	1	1	1	1		1		0
41	40	15.7	2.5	40	45	1.44	41	24.3	43	1	3750	23268	20	17	12	0.705882	10	1	0.1		1		0
42	38	15.3	5.2	42	57	1.36	38	41.1	11	1	2475	8711	9	8	6	0.75	6	2	0.333333		2		1
43	35	20.2	3.5	9	43	1.47	34	18.3	18	1	3000	4430	17	10	8	0.8	7	3	0.428571	1	2		0.333333	1	1	1	0
44	50	17.8	2	93	57	1.11	34	48.8	18	1	3975	18685	11	6	6	1	6	4	0.666667		4		0.5	1	0	0	0
45	37	17.3	5	156	54	1.19	35	9	31	1	3825	17921	21	9	5	0.555556	5	3	0.6		2	1	0.333333	1	0	0	0

## Sheet: DFI<15%
	Male						Female				Ovarian response				Preimplantation embryo development					Blastocysr quality				Embryo transfer and pregnancy rates
Couple number	Age	DFI	Volume	Count	Motility	Morphology (TZI)	Age - patient	AMH	AFC	OPU # per patient	Total gonadotropins dose	E2 on trigger day	Number retrieved eggs	Number of MII	2PN	Fertilization rate	Day 3 #	Blastocyst #	Blastocyst #/day3	Good quality	Fair quality	Poor quality	Euploidy% per cycle	# of transferred embryo	Clinical Pregnancy - fetal heart bit	Ongoing pregnancy - fetal heart bit on nuchal translucency	Pregnancy loss per biochemical pregnancy
1	32	6.4	3	97	62	1.07	36	46.4	37	1	4725	23852	28	17	11	0.647059	11	4	0.363636		4		0.5	1	1	1	0
2	53	8	4.5	25	55	1.41	45			1								4			4		0.25	1	0	0	0
3	37	9.3	4	23	52	1.59	30	20.8	30	1	4200	21850	21	16	13	0.8125	13	5	0.384615			1	0.6	2	0	0	0
										2								2			1	1	0.5	1	1	1	0
4	35	7.6	2	49	51	1.3	31	116	23	1	2400	8514	30	10	7	0.7	7	4	0.571429		1	3	0.75	1	0	0	0
																								1	0	0	0
5	39	13.6	2	30	40	1.75	37	8.4	14	1	4275	8399	7	4	4	1	4	3	0.75		2	1	0.333333
										2								3		1	1	1	0
6	31	4.6	1.8	78	42	1.04	28	3.6	11	1	2775	1761	4	2	2	1	2	1	0.5			1	0
7	38	9.4	5	21	62	1.41	33	14.5	13	1	8025	12168					8	2	0.25				0.666667
8	33	9.6	3	75	60	1.15	36	7.4	4	1	2850	4657	8	4	4	1	4	2	0.5		2		0
9	30	9.7	5.5	43	62	1.24	31	31	20	1	1425	6529	8	5	5	1	5	3	0.6	1	2		0.666667
10	44	6.7	1.1	47	66	1.58	43	14	15	1	4650	17986	14	8	4	0.5	4	1	0.25				0
										2	5850	9409	9	2	2	1	2	2	1		2		0
11	38	10.2	no data	no data	no data	1.09	36	22.6	12	1	2775	13722	28	14	11	0.785714	11	8	0.727273		3	5	0.142857	1	1	1	0
12	34	14.8	2	61	51	1.34	39	used frozen MII oocytes transfer from 2011 cycle		1	n/a	n/a	12	12	9	0.75	9	2	0.222222		1	1	0.5
								13.2	6	2	15000	8659	12	12		0								1	1	1	0
13	39	10.8	1.8	59	56	1.34	39	12.6	9	1	5700	8033	12	12	5	0.416667	5	4	0.8		2	2	1	1	0	0	0
14	41	12.8	4	39	54	no data	40	32	20	1	4500	13794	11	8	7	0.875	7	5	0.714286	1	3	1	0
15	35	12	1	65	46	no data	36	10.2	11	1	4050	18831	22	6	4	0.666667	6	4	0.666667		1	1	1	2	0	0	0
16	37	13.5	1	144	56	1.18	36	26.7	40	1	2275	28432	53	37	25	0.675676	25	10	0.4		10		0.5
17		3.5	5	60			40		23	1	2475	3876	24	17	13	0.764706	9	2	0.222222		2		0.5
18	45	9	2	154	66	no data	39		20	1	3100	38404	67	43	35	0.813953	34	18	0.529412	2	14	2	0.470588
									13	1	2100	13717	28	8	5	0.625	3	2	0.666667		1	1	0.5
19	40	14.7	4	155	60	1.19	39		15	1	2775	20042	29	20	8	0.4	8	3	0.375		3		0.666667	2	1	1	0
20	42	10.3	5.5	86	50	1.18	38	12	6	1	1687	3070	4	3	3	1	3	1	0.333333		1		1	1	0	0	0
										2	1500	3378	6	5	4	0.8	4	1	0.25			1	1
										3								4		1	3		0.25
										4								1					1
21	33	10.8	2.2	106	60	1.27	34	7	13	1	4500	4658	12	8	7	0.875	7	4	0.571429	1	2		1	1	0	0	0
																								1	0	0	1
22	38	11.5	6	55	45	1.71	41	25.5	8	1	3900	16509	14	12	11	0.916667	10	2	0.2		1	1	0.5	1	0	0	0
23	39	13.6	2	43	42	1.32	37	10.5	15	1	3000	5090	12	7	2	0.285714	2	2	1	1			0.5
24	40	12.1	3	75	53	1.54	42	6.1	11	1	4500	5384	10	6	5	0.833333	5	1	0.2		1		1
										2	4100	5841	13	6	6	1	6	2	0.333333			2	0
25	42	13.6	1.4	53	38	1.19	39	21.5	20	1	3000	12852	27	12	7	0.583333	6	3	0.5	1	2		0.333333	1	0	0	0
										2								2			2		1
									15	3	2175	6940	18	5	4	0.8	4	0	0					1	1	1	0
26	45	7.4	2	152	53	1.3	41	11.8	17	1	4725	5196	4	3	3	1	3	2	0.666667		1		0
27	35	10.1	3	105	52	1.48	34	25.2	22	1	3075	12428	19	14	10	0.714286	10	6	0.6		5		0.833333	1	1	1	0
28	45	11.8	1.2	88	55	1.33	41	2.8	8	1	5700	1147	5	4	3	0.75	3	1	0.333333			1	0
									8	2	1500	1237	6	5	4	0.8	4	2	0.5				0.5
29	48	14	2.5	45	50	1.32	38	17.9	20	1	2700	2676	14	8	5	0.625	4	1	0.25		1		0
30	40	5.4	1	95	58	1.16	41	17.9	10	1	1900	2453	7	7	6	0.857143	6	3	0.5	1	2		0
31	32	13.7	4.5	105	67	1.28	39	18.5	8	1	4500	9086	19	16	9	0.5625	9	3	0.333333		1		0.666667
32	44	12.5	0.8	22	50	1.47	40	26.5	25	1	4500	22654	26	19	15	0.789474	15	6	0.4	1	1	3	0.333333	1	0	0	0
33	35	6.8	3	128	60	1.27	41	11.4	11	1	5775	10744	13	8	6	0.75	5	4	0.8			1	0.5
										2			10	7	6	0.857143	5	0	0
34	47	11.8					40			1								4			1		0.5
									15	1	4050	12103	11	5	4	0.8	4	0	0
									17	2	5850	11542	14	10	5	0.5	2	0	0		1
35	32	9.3	2.6	43	58	1.23	38	8.4	16	1	2850	10256	14	11	8	0.727273	8	5	0.625	1	4		0.4	1	1	1	0
36	43	12.9	2.8	140	68	1.28	41	15	17	1	5325	20142	18	9	8	0.888889	6	2	0.333333			2	0
							41	15	8	2	6000	10971	16	9	4	0.444444	1	1	1		1		0
37	36	12.8	3.8	55	45	1.56	33	98.4	17	1	3187	5563	6	5	4	0.8	4	2	0.5		1	1	0.5
38	62	11.2	1.8	205	51	1.58	43	15.4	13	1	1725	2969	5	4	2	0.5	2	1	0.5		1		0
39	34	7.8	1.8	59	66	1.17	44	11	11	1	3975	11962	6	3	2	0.666667	2	2	1				0
40	31	8.5	3	79	58	1.1	40	16.1	27	1	3375	7535	9	6	6	1	6	3	0.5		3		0
41	36	2.9	1.5	59.4	41	no data	36	37	30	1	2025	13245	9	9	8	0.888889	8	5	0.625		3		0.4	1	1	1	0
42	34	4.4	2	149.7	73	1.27	32	53.6	51	1	2250	4296	27	14	12	0.857143	12	3	0.25				0.5	2	0	0	0
43	30	8.2	2.5	110	54	1.22	37	14.7	13	1	3075	7488	3	3	2	0.666667	2	2	1	1			0
								12.7	15	1	3100	5127	8	5	4	0.8	4	3	0.75	1	2		1	1	0	0	0
44	40	13.5	3.5	53	68	1.4	41			1								7		2	4		0.857143	1	1	1	0
45	44	8.4	1.2	95	53	1.14	37	150	7	1	2500	9367	18	13	6	0.461538	6	5	0.833333		5		0.2	1	1	1	0
46	37	13	1.2	22	23	1.98	36	8.4	19	1	3375	5254	6	4	4	1	4	1	0.25				0.5
										2	2700	2075	3	2	2	1	2	2	1		1
47	37	13.5	3.5	40	66	1.34	40	5.5	10	1	2625	4636	6	5	4	0.8	4	1	0.25				0
48	39	11.1	5	63	48	1.38	37	23.8	14	1	2700	8278	10	7	5	0.714286	5	5	1		5		0.4
49	36	11.6	1.8	57	68	1.22	39			1	1600	1122	8	6	4	0.666667	4	4	1	1	6		0.5
50	37	11	1.7	139	65	1.1	33	18.1	28	1	3525	18782	17	10	6	0.6	5	4	0.8		4		0.75	1	0	0	1
51	37	12.3	1.9	109	65	1.29	40	5		1	3900	7886						5		1	4		0.6	1	1	1	0
52	35	9.5	2.8	114	69	1.32	37	22	24	1	3525	14114	19	11	9	0.818182	9	4	0.444444		4		0.5
53	29	14.3	2	65	37	1.26	31	83	31	1	2625	26473	30	11	6	0.545455	5	3	0.6		3		0.666667	1	0	0	0
																								1	0	0	0
54	42	14.6	2	15	40	1.23	34	57.3	25	1	3075	6753	10	8	6	0.75	6	3	0.5		3		0.666667	1	1	1	0
55	38	10.4	3	98	57	1.33	40	95.9	46	1	1975	9421	22	10	8	0.8	6	1	0.166667				0
56	37	11	4	20	65	1.2	35	29.3	22	1	2400	10003	22	13	11	0.846154	9	3	0.333333	1	2		1	1	0	0	0
																								1	0	0	0
57	33	6.4	1.5	18	56	1.14	32			1								1			1		1
								48.4	9	2	3000	33677	21	20	12	0.6	10	2	0.2		2		1	1	1	1	0
58	39	8	3.1	59	48	1.49	36	20.2	23	1	5025	12021	19	16	12	0.75	11	7	0.636364		7		0.714286	1	0	0	0
59	39	9.2	2	68	51	1.13	39	9.2	18	1	5100	7630	13	10	7	0.7	7	5	0.714286		5		0.4
60	37	6.9	2	54	59	1.08	33	72.5	29	1	2700	3994	23	14	14	1	12	8	0.666667	2	6		0.25
61	30	6.8	4.8	38	53	1.27	32	21.8	26	1	4725	8265	22	10	7	0.7	7	3	0.428571		3		1	1	1	1	0
62	42	11.8	1.4	99	54	no data	39	6.9	10	1	5425	5280	12	9	6	0.666667	5	2	0.4		2		0
63	45	12.9	1.7	131	66	1.23	43	38.1	21	1	4875	14085	11	4	3	0.75	3	2	0.666667		2		0.5	1	0	0	0
64	35	8.8	4	60.8	60	n	35	97	50	1	2025	14338	18	14	13	0.928571	13	3	0.230769		3		0.666667
																							0.460193
